# Supplementary material for: Papiliocoelotes gen. n., a new genus of Coelotinae (Araneae, Agelenidae) spiders from the Wuling Mountains, China
Source: Zookeys. 2016 Apr 27;(585):33–50. doi: 10.3897/zookeys.585.8007 (PMC4857037; doi:10.3897/zookeys.585.8007)
Supplement: XML Treatment for Papiliocoelotes jiepingensis [file zookeys.585.8007-treatment5.xml]

<!DOCTYPE tp:taxon-treatment
  PUBLIC "-//TaxonX//DTD Taxonomic Treatment Publishing DTD v0 20100105//EN" "tax-treatment-NSO.dtd">
<tp:taxon-treatment xmlns:tp="http://www.plazi.org/taxpub"><tp:treatment-meta><kwd-group><label>Taxon classification</label><kwd><named-content content-type="kingdom">Animalia</named-content></kwd><kwd><named-content content-type="order">Araneae</named-content></kwd><kwd><named-content content-type="family">Agelenidae</named-content></kwd></kwd-group><mixed-citation publication-type="journal"><person-group><name><surname>Zhao</surname><given-names>Zhe</given-names></name><name><surname>Li</surname><given-names>Shuqiang</given-names></name></person-group><article-title><italic><tp:taxon-name><tp:taxon-name-part taxon-name-part-type="genus">Papiliocoelotes</tp:taxon-name-part></tp:taxon-name></italic> gen. n., a new genus of <tp:taxon-name><tp:taxon-name-part taxon-name-part-type="subfamily">Coelotinae</tp:taxon-name-part></tp:taxon-name> (<tp:taxon-name><tp:taxon-name-part taxon-name-part-type="order">Araneae</tp:taxon-name-part></tp:taxon-name>, <tp:taxon-name><tp:taxon-name-part taxon-name-part-type="family">Agelenidae</tp:taxon-name-part></tp:taxon-name>) spiders from the Wuling Mountains, China</article-title><source>Zookeys</source><day>27</day><month>4</month><year>2016</year><volume>2016</volume><issue>585</issue><fpage>33</fpage><lpage>50</lpage><pub-id pub-id-type="doi">10.3897/zookeys.585.8007</pub-id></mixed-citation></tp:treatment-meta><tp:nomenclature><tp:taxon-name>
              <tp:taxon-name-part taxon-name-part-type="genus">Papiliocoelotes</tp:taxon-name-part>
              <tp:taxon-name-part taxon-name-part-type="species">jiepingensis</tp:taxon-name-part>
              <object-id xmlns:xlink="http://www.w3.org/1999/xlink" content-type="zoobank" xlink:type="simple">http://zoobank.org/B4D3118D-E2CA-4711-BF8F-52BC4DE810B5</object-id>
            </tp:taxon-name><tp:taxon-status xmlns:xlink="http://www.w3.org/1999/xlink" xlink:type="simple">sp. n.</tp:taxon-status><xref ref-type="fig" rid="F7">Figs 7</xref><xref ref-type="fig" rid="F8">, 8</xref><xref ref-type="fig" rid="F11">, 11</xref><!--PageBreak--><!--PageBreak--></tp:nomenclature><tp:treatment-sec sec-type="type material"><title>Type material.</title><p>
              <bold>Holotype</bold> ♂: China: Hubei: Enshi Prefecture: Xianfeng County: Zhongtangpu Town: Jieping Village, Shangjieping, Xiangjie, a cave without name, <named-content xmlns:xlink="http://www.w3.org/1999/xlink" content-type="dwc:verbatimCoordinates" xlink:type="simple"><named-content content-type="geo-json" specific-use="{&#34;type&#34;:&#34;Point&#34;,&#34;coordinates&#34;:[109.17803,29.6133]}" xlink:type="simple">N29.61330°, E109.17803°</named-content></named-content>, 1004 m, 17.I.2014, Y. Li and J. Liu leg. <bold>Paratypes</bold>: 4♀1♂, same data as holotype.</p></tp:treatment-sec><tp:treatment-sec sec-type="Etymology"><title>Etymology.</title><p>The specific name is derived from the type locality; adjective.</p></tp:treatment-sec><tp:treatment-sec sec-type="Diagnosis"><title>Diagnosis.</title><p>The male can be distinguished from <italic><tp:taxon-name><tp:taxon-name-part taxon-name-part-type="genus">Papiliocoelotes</tp:taxon-name-part> <tp:taxon-name-part taxon-name-part-type="species">yezhouensis</tp:taxon-name-part></tp:taxon-name></italic> sp. n. by the slender, needle-like tegular apophysis, the short patellar condyle and the flat conductor with 1 pointed retrolateral process (Fig. <xref ref-type="fig" rid="F7">7A–C</xref>). The female can be distinguished from <italic><tp:taxon-name><tp:taxon-name-part taxon-name-part-type="genus">Papiliocoelotes</tp:taxon-name-part> <tp:taxon-name-part taxon-name-part-type="species">yezhouensis</tp:taxon-name-part></tp:taxon-name></italic> sp. n. by the thin and coiled copulatory ducts, the width of copulatory ducts obviously wider than the spermathecae (Fig. <xref ref-type="fig" rid="F8">8A–B</xref>).</p><fig id="F7" position="float" orientation="portrait"><label>Figure 7.</label><caption><p>Left male palp of <italic><tp:taxon-name><tp:taxon-name-part taxon-name-part-type="genus">Papiliocoelotes</tp:taxon-name-part> <tp:taxon-name-part taxon-name-part-type="species">jiepingensis</tp:taxon-name-part></tp:taxon-name></italic> sp. n. (expanded), holotype. <bold>A</bold> Prolateral view <bold>B</bold> Ventral view <bold>C</bold> Retrolateral view. Scale bar: equal for <bold>A, B, C</bold>.</p></caption><graphic xmlns:xlink="http://www.w3.org/1999/xlink" xlink:href="zookeys-585-033-g007.jpg" position="float" orientation="portrait" xlink:type="simple" id="oo_86827.jpg"/></fig><fig id="F8" position="float" orientation="portrait"><label>Figure 8.</label><caption><p>Epigyne and habitus of <italic><tp:taxon-name><tp:taxon-name-part taxon-name-part-type="genus">Papiliocoelotes</tp:taxon-name-part> <tp:taxon-name-part taxon-name-part-type="species">jiepingensis</tp:taxon-name-part></tp:taxon-name></italic> sp. n. <bold>A</bold> Epigyne, ventral <bold>B</bold> Vulva, dorsal <bold>C</bold> Male habitus, dorsal <bold>D</bold> Female habitus, dorsal <bold>E</bold> Female habitus, ventral. Scale bars: equal for <bold>A</bold> and <bold>B</bold>, equal for <bold>D</bold> and <bold>E</bold>.</p></caption><graphic xmlns:xlink="http://www.w3.org/1999/xlink" xlink:href="zookeys-585-033-g008.jpg" position="float" orientation="portrait" xlink:type="simple" id="oo_86828.jpg"/></fig><!--PageBreak--></tp:treatment-sec><tp:treatment-sec sec-type="Description"><title>Description.</title><p>
              <bold>Male (holotype)</bold>: Total length 5.45. Carapace 2.55 long, 2.00 wide. Abdomen 2.85 long, 1.80 wide. Eye sizes and interdistances: <abbrev xmlns:xlink="http://www.w3.org/1999/xlink" xlink:title="anterior median eye" xlink:type="simple">AME</abbrev> 0.10, <abbrev xmlns:xlink="http://www.w3.org/1999/xlink" xlink:title="anterior lateral eye" xlink:type="simple">ALE</abbrev> 0.13, <abbrev xmlns:xlink="http://www.w3.org/1999/xlink" xlink:title="posterior median eye" xlink:type="simple">PME</abbrev> 0.13, <abbrev xmlns:xlink="http://www.w3.org/1999/xlink" xlink:title="posterior lateral eye" xlink:type="simple">PLE</abbrev> 0.14; <abbrev xmlns:xlink="http://www.w3.org/1999/xlink" xlink:title="anterior median eye" xlink:type="simple">AME</abbrev>-<abbrev xmlns:xlink="http://www.w3.org/1999/xlink" xlink:title="anterior median eye" xlink:type="simple">AME</abbrev> 0.03, <abbrev xmlns:xlink="http://www.w3.org/1999/xlink" xlink:title="anterior median eye" xlink:type="simple">AME</abbrev>-<abbrev xmlns:xlink="http://www.w3.org/1999/xlink" xlink:title="anterior lateral eye" xlink:type="simple">ALE</abbrev> 0.02, <abbrev xmlns:xlink="http://www.w3.org/1999/xlink" xlink:title="anterior lateral eye" xlink:type="simple">ALE</abbrev>-<abbrev xmlns:xlink="http://www.w3.org/1999/xlink" xlink:title="posterior lateral eye" xlink:type="simple">PLE</abbrev> 0.03, <abbrev xmlns:xlink="http://www.w3.org/1999/xlink" xlink:title="posterior median eye" xlink:type="simple">PME</abbrev>-<abbrev xmlns:xlink="http://www.w3.org/1999/xlink" xlink:title="posterior median eye" xlink:type="simple">PME</abbrev> 0.07, <abbrev xmlns:xlink="http://www.w3.org/1999/xlink" xlink:title="posterior median eye" xlink:type="simple">PME</abbrev>-<abbrev xmlns:xlink="http://www.w3.org/1999/xlink" xlink:title="posterior lateral eye" xlink:type="simple">PLE</abbrev> 0.08. Leg measurements: I: 9.75 (2.55, 3.20, 2.40, 1.60); II: 8.85 (2.50, 2.85, 2.00, 1.50); III: 8.20 (2.25, 2.45, 2.10, 1.40); IV: 11.40 (3.00, 3.50, 3.15, 1.75). Chelicerae with 2 promarginal teeth. Palp: patellar apophysis short, extending anteriorly, with curved, pointed tip; patellar condyle short; retroventral tibial apophysis small; cymbial furrow short but obvious, about 1/3 length of cymbium; conductor flat with 1 pointed retrolateral process; tegular apophysis slender, needle-like and longer than the length of cymbial furrow (Fig. <xref ref-type="fig" rid="F7">7A–C</xref>).</p><p>
              <bold>Female (one of paratypes)</bold>: Total length 5.50. Carapace 2.65 long, 1.80 wide. Abdomen 2.90 long, 2.10 wide. Eye sizes and interdistances: <abbrev xmlns:xlink="http://www.w3.org/1999/xlink" xlink:title="anterior median eye" xlink:type="simple">AME</abbrev> 0.09, <abbrev xmlns:xlink="http://www.w3.org/1999/xlink" xlink:title="anterior lateral eye" xlink:type="simple">ALE</abbrev> 0.11, <abbrev xmlns:xlink="http://www.w3.org/1999/xlink" xlink:title="posterior median eye" xlink:type="simple">PME</abbrev> 0.12, <abbrev xmlns:xlink="http://www.w3.org/1999/xlink" xlink:title="posterior lateral eye" xlink:type="simple">PLE</abbrev> 0.13; <abbrev xmlns:xlink="http://www.w3.org/1999/xlink" xlink:title="anterior median eye" xlink:type="simple">AME</abbrev>-<abbrev xmlns:xlink="http://www.w3.org/1999/xlink" xlink:title="anterior median eye" xlink:type="simple">AME</abbrev> 0.04, <abbrev xmlns:xlink="http://www.w3.org/1999/xlink" xlink:title="anterior median eye" xlink:type="simple">AME</abbrev>-<abbrev xmlns:xlink="http://www.w3.org/1999/xlink" xlink:title="anterior lateral eye" xlink:type="simple">ALE</abbrev> 0.03, <abbrev xmlns:xlink="http://www.w3.org/1999/xlink" xlink:title="anterior lateral eye" xlink:type="simple">ALE</abbrev>-<abbrev xmlns:xlink="http://www.w3.org/1999/xlink" xlink:title="posterior lateral eye" xlink:type="simple">PLE</abbrev> 0.04, <abbrev xmlns:xlink="http://www.w3.org/1999/xlink" xlink:title="posterior median eye" xlink:type="simple">PME</abbrev>-<abbrev xmlns:xlink="http://www.w3.org/1999/xlink" xlink:title="posterior median eye" xlink:type="simple">PME</abbrev> 0.07, <abbrev xmlns:xlink="http://www.w3.org/1999/xlink" xlink:title="posterior median eye" xlink:type="simple">PME</abbrev>-<abbrev xmlns:xlink="http://www.w3.org/1999/xlink" xlink:title="posterior lateral eye" xlink:type="simple">PLE</abbrev> 0.08. Leg measurements: I: 7.90 (2.10, 2.75, 1.80, 1.25); II: 7.20 (2.00, 2.40, 1.65, 1.15); III: 6.90 (1.95, 2.10, 1.85, 1.00); IV: 9.20 (2.45, 3.00, 2.50, 1.25). Chelicerae like in male with 2 promarginal teeth. Epigyne: copulatory openings located posteromedially; epigynal hoods located mediolaterally on epigynal plate, sulci rounded and deep; copulatory ducts thin and coiled with more than 2 loops; the width of copulatory ducts obviously wider than the spermathecae (Fig. <xref ref-type="fig" rid="F8">8A–B</xref>).</p></tp:treatment-sec><tp:treatment-sec sec-type="Distribution"><title>Distribution.</title><p>Known only from the type locality (Fig. <xref ref-type="fig" rid="F11">11</xref>).</p><!--PageBreak--><!--PageBreak--></tp:treatment-sec><tp:treatment-sec><!--Section generated to contain objects referenced in tp:taxon-treatment.--><fig id="F11" position="float" orientation="portrait"><label>Figure 11.</label><caption><p>Localities of new <italic><tp:taxon-name><tp:taxon-name-part taxon-name-part-type="genus">Papiliocoelotes</tp:taxon-name-part></tp:taxon-name></italic> species from China. <bold>1</bold> <italic><tp:taxon-name><tp:taxon-name-part taxon-name-part-type="genus">Papiliocoelotes</tp:taxon-name-part> <tp:taxon-name-part taxon-name-part-type="species">guanyinensis</tp:taxon-name-part></tp:taxon-name></italic> sp. n. <bold>2</bold> <italic><tp:taxon-name><tp:taxon-name-part taxon-name-part-type="genus">Papiliocoelotes</tp:taxon-name-part> <tp:taxon-name-part taxon-name-part-type="species">guitangensis</tp:taxon-name-part></tp:taxon-name></italic> sp. n. <bold>3</bold> <italic><tp:taxon-name><tp:taxon-name-part taxon-name-part-type="genus">Papiliocoelotes</tp:taxon-name-part> <tp:taxon-name-part taxon-name-part-type="species">jiepingensis</tp:taxon-name-part></tp:taxon-name></italic> sp. n. <bold>4</bold> <italic><tp:taxon-name><tp:taxon-name-part taxon-name-part-type="genus">Papiliocoelotes</tp:taxon-name-part> <tp:taxon-name-part taxon-name-part-type="species">meiyuensis</tp:taxon-name-part></tp:taxon-name></italic> sp. n. <bold>5</bold> <italic><tp:taxon-name><tp:taxon-name-part taxon-name-part-type="genus">Papiliocoelotes</tp:taxon-name-part> <tp:taxon-name-part taxon-name-part-type="species">yezhouensis</tp:taxon-name-part></tp:taxon-name></italic> sp. n.</p></caption><graphic xmlns:xlink="http://www.w3.org/1999/xlink" xlink:href="zookeys-585-033-g011.jpg" position="float" orientation="portrait" xlink:type="simple" id="oo_86831.jpg"/></fig></tp:treatment-sec></tp:taxon-treatment>
