# Supplementary material for: Papiliocoelotes gen. n., a new genus of Coelotinae (Araneae, Agelenidae) spiders from the Wuling Mountains, China
Source: Zookeys. 2016 Apr 27;(585):33–50. doi: 10.3897/zookeys.585.8007 (PMC4857037; doi:10.3897/zookeys.585.8007)
Supplement: XML Treatment for Papiliocoelotes meiyuensis [file zookeys.585.8007-treatment6.xml]

<!DOCTYPE tp:taxon-treatment
  PUBLIC "-//TaxonX//DTD Taxonomic Treatment Publishing DTD v0 20100105//EN" "tax-treatment-NSO.dtd">
<tp:taxon-treatment xmlns:tp="http://www.plazi.org/taxpub"><tp:treatment-meta><kwd-group><label>Taxon classification</label><kwd><named-content content-type="kingdom">Animalia</named-content></kwd><kwd><named-content content-type="order">Araneae</named-content></kwd><kwd><named-content content-type="family">Agelenidae</named-content></kwd></kwd-group><mixed-citation publication-type="journal"><person-group><name><surname>Zhao</surname><given-names>Zhe</given-names></name><name><surname>Li</surname><given-names>Shuqiang</given-names></name></person-group><article-title><italic><tp:taxon-name><tp:taxon-name-part taxon-name-part-type="genus">Papiliocoelotes</tp:taxon-name-part></tp:taxon-name></italic> gen. n., a new genus of <tp:taxon-name><tp:taxon-name-part taxon-name-part-type="subfamily">Coelotinae</tp:taxon-name-part></tp:taxon-name> (<tp:taxon-name><tp:taxon-name-part taxon-name-part-type="order">Araneae</tp:taxon-name-part></tp:taxon-name>, <tp:taxon-name><tp:taxon-name-part taxon-name-part-type="family">Agelenidae</tp:taxon-name-part></tp:taxon-name>) spiders from the Wuling Mountains, China</article-title><source>Zookeys</source><day>27</day><month>4</month><year>2016</year><volume>2016</volume><issue>585</issue><fpage>33</fpage><lpage>50</lpage><pub-id pub-id-type="doi">10.3897/zookeys.585.8007</pub-id></mixed-citation></tp:treatment-meta><tp:nomenclature><tp:taxon-name>
              <tp:taxon-name-part taxon-name-part-type="genus">Papiliocoelotes</tp:taxon-name-part>
              <tp:taxon-name-part taxon-name-part-type="species">meiyuensis</tp:taxon-name-part>
              <object-id xmlns:xlink="http://www.w3.org/1999/xlink" content-type="zoobank" xlink:type="simple">http://zoobank.org/10118C37-ACDA-4D50-9B4C-14E499048F90</object-id>
            </tp:taxon-name><tp:taxon-status xmlns:xlink="http://www.w3.org/1999/xlink" xlink:type="simple">sp. n.</tp:taxon-status><xref ref-type="fig" rid="F9">Figs 9</xref><xref ref-type="fig" rid="F10">, 10</xref><xref ref-type="fig" rid="F11">, 11</xref></tp:nomenclature><tp:treatment-sec sec-type="type material"><title>Type material.</title><p>
              <bold>Holotype</bold> ♂: China: Hubei: Enshi Prefecture: Hefeng County: Zouma Town: Meiyuping, Xini Village, Xianren Cave, <named-content xmlns:xlink="http://www.w3.org/1999/xlink" content-type="dwc:verbatimCoordinates" xlink:type="simple"><named-content content-type="geo-json" specific-use="{&#34;type&#34;:&#34;Point&#34;,&#34;coordinates&#34;:[110.31914,29.73239]}" xlink:type="simple">N29.73239°, E110.31914°</named-content></named-content>, 853 m, 10.I.2014, Y. Li and J. Liu leg. <bold>Paratypes</bold>: 2♀1♂, same data as holotype.</p></tp:treatment-sec><tp:treatment-sec sec-type="Etymology"><title>Etymology.</title><p>The specific name is derived from the type locality; adjective.</p></tp:treatment-sec><tp:treatment-sec sec-type="Diagnosis"><title>Diagnosis.</title><p>The male can be distinguished from <italic><tp:taxon-name><tp:taxon-name-part taxon-name-part-type="genus">Papiliocoelotes</tp:taxon-name-part> <tp:taxon-name-part taxon-name-part-type="species">yezhouensis</tp:taxon-name-part></tp:taxon-name></italic> sp. n. by the sharply pointed retroventral tibial apophysis, the shorter patellar condyle, the dorsally extending patellar apophysis, the tegular apophysis with pointed tip and the large conductor with 1 distal process and 1 small spine-like retrolateral process (Fig. <xref ref-type="fig" rid="F9">9A–C</xref>). The female can be distinguished from <italic><tp:taxon-name><tp:taxon-name-part taxon-name-part-type="genus">Papiliocoelotes</tp:taxon-name-part> <tp:taxon-name-part taxon-name-part-type="species">yezhouensis</tp:taxon-name-part></tp:taxon-name></italic> sp. n. by the distinct copulatory openings, the epigynal hoods located posterolaterally and by the width of the copulatory ducts, which are narrower than the spermathecae (Fig. <xref ref-type="fig" rid="F10">10A–B</xref>).</p><fig id="F9" position="float" orientation="portrait"><label>Figure 9.</label><caption><p>Left male palp of <italic><tp:taxon-name><tp:taxon-name-part taxon-name-part-type="genus">Papiliocoelotes</tp:taxon-name-part> <tp:taxon-name-part taxon-name-part-type="species">meiyuensis</tp:taxon-name-part></tp:taxon-name></italic> sp. n., holotype. <bold>A</bold> Prolateral view <bold>B</bold> Ventral view <bold>C</bold> Retrolateral view. Scale bar: equal for <bold>A</bold>, <bold>B</bold>, <bold>C</bold>.</p></caption><graphic xmlns:xlink="http://www.w3.org/1999/xlink" xlink:href="zookeys-585-033-g009.jpg" position="float" orientation="portrait" xlink:type="simple" id="oo_86829.jpg"/></fig><fig id="F10" position="float" orientation="portrait"><label>Figure 10.</label><caption><p>Epigyne and habitus of <italic><tp:taxon-name><tp:taxon-name-part taxon-name-part-type="genus">Papiliocoelotes</tp:taxon-name-part> <tp:taxon-name-part taxon-name-part-type="species">meiyuensis</tp:taxon-name-part></tp:taxon-name></italic> sp. n. <bold>A</bold> Epigyne, ventral <bold>B</bold> Vulva, dorsal <bold>C</bold> Male habitus, dorsal <bold>D</bold> Female habitus, dorsal <bold>E</bold> Female habitus, ventral. Scale bars: equal for <bold>A</bold> and <bold>B</bold>, equal for <bold>D</bold> and <bold>E</bold>.</p></caption><graphic xmlns:xlink="http://www.w3.org/1999/xlink" xlink:href="zookeys-585-033-g010.jpg" position="float" orientation="portrait" xlink:type="simple" id="oo_86830.jpg"/></fig><!--PageBreak--><!--PageBreak--></tp:treatment-sec><tp:treatment-sec sec-type="Description"><title>Description.</title><p>
              <bold>Male (holotype)</bold>: Total length 4.98. Carapace 2.55 long, 1.80 wide. Abdomen 2.40 long, 1.45 wide. Eye sizes and interdistances: <abbrev xmlns:xlink="http://www.w3.org/1999/xlink" xlink:title="anterior median eye" xlink:type="simple">AME</abbrev> 0.08, <abbrev xmlns:xlink="http://www.w3.org/1999/xlink" xlink:title="anterior lateral eye" xlink:type="simple">ALE</abbrev> 0.12, <abbrev xmlns:xlink="http://www.w3.org/1999/xlink" xlink:title="posterior median eye" xlink:type="simple">PME</abbrev> 0.13, <abbrev xmlns:xlink="http://www.w3.org/1999/xlink" xlink:title="posterior lateral eye" xlink:type="simple">PLE</abbrev> 0.13; <abbrev xmlns:xlink="http://www.w3.org/1999/xlink" xlink:title="anterior median eye" xlink:type="simple">AME</abbrev>-<abbrev xmlns:xlink="http://www.w3.org/1999/xlink" xlink:title="anterior median eye" xlink:type="simple">AME</abbrev> 0.03, <abbrev xmlns:xlink="http://www.w3.org/1999/xlink" xlink:title="anterior median eye" xlink:type="simple">AME</abbrev>-<abbrev xmlns:xlink="http://www.w3.org/1999/xlink" xlink:title="anterior lateral eye" xlink:type="simple">ALE</abbrev> 0.02, <abbrev xmlns:xlink="http://www.w3.org/1999/xlink" xlink:title="anterior lateral eye" xlink:type="simple">ALE</abbrev>-<abbrev xmlns:xlink="http://www.w3.org/1999/xlink" xlink:title="posterior lateral eye" xlink:type="simple">PLE</abbrev> 0.03, <abbrev xmlns:xlink="http://www.w3.org/1999/xlink" xlink:title="posterior median eye" xlink:type="simple">PME</abbrev>-<abbrev xmlns:xlink="http://www.w3.org/1999/xlink" xlink:title="posterior median eye" xlink:type="simple">PME</abbrev> 0.05, <abbrev xmlns:xlink="http://www.w3.org/1999/xlink" xlink:title="posterior median eye" xlink:type="simple">PME</abbrev>-<abbrev xmlns:xlink="http://www.w3.org/1999/xlink" xlink:title="posterior lateral eye" xlink:type="simple">PLE</abbrev> 0.05. Leg measurements: I: 10.20 (2.75, 3.25, 2.35, 1.85); II: 9.00 (2.40, 2.90, 2.10, 1.60); III: 8.65 (2.35, 2.50, 2.35, 1.45); IV: 11.75 (3.00, 3.50, 3.40, 1.85). Chelicerae with 3 promarginal teeth. Palp: patellar apophysis long, slightly curved, with pointed tip, extending dorsally; patellar condyle short; retroventral tibial apophysis sharp pointed, extending beyond the tibia anteriorly; cymbial furrow small, about 1/3 length of cymbium; conductor large, with 1 distal process and 1 small spine-like retrolateral process; tegular apophysis relatively short, with pointed tip and subequal to the length of cymbial furrow (Fig. <xref ref-type="fig" rid="F9">9A–C</xref>).</p><p>
              <bold>Female (one of paratypes)</bold>: Total length 4.13. Carapace 2.10 long, 1.50 wide. Abdomen 2.10 long, 1.40 wide. Eye sizes and interdistances: <abbrev xmlns:xlink="http://www.w3.org/1999/xlink" xlink:title="anterior median eye" xlink:type="simple">AME</abbrev> 0.05, <abbrev xmlns:xlink="http://www.w3.org/1999/xlink" xlink:title="anterior lateral eye" xlink:type="simple">ALE</abbrev> 0.11, <abbrev xmlns:xlink="http://www.w3.org/1999/xlink" xlink:title="posterior median eye" xlink:type="simple">PME</abbrev> 0.11, <abbrev xmlns:xlink="http://www.w3.org/1999/xlink" xlink:title="posterior lateral eye" xlink:type="simple">PLE</abbrev> 0.12; <abbrev xmlns:xlink="http://www.w3.org/1999/xlink" xlink:title="anterior median eye" xlink:type="simple">AME</abbrev>-<abbrev xmlns:xlink="http://www.w3.org/1999/xlink" xlink:title="anterior median eye" xlink:type="simple">AME</abbrev> 0.02, <abbrev xmlns:xlink="http://www.w3.org/1999/xlink" xlink:title="anterior median eye" xlink:type="simple">AME</abbrev>-<abbrev xmlns:xlink="http://www.w3.org/1999/xlink" xlink:title="anterior lateral eye" xlink:type="simple">ALE</abbrev> 0.02, <abbrev xmlns:xlink="http://www.w3.org/1999/xlink" xlink:title="anterior lateral eye" xlink:type="simple">ALE</abbrev>-<abbrev xmlns:xlink="http://www.w3.org/1999/xlink" xlink:title="posterior lateral eye" xlink:type="simple">PLE</abbrev> 0.03, <abbrev xmlns:xlink="http://www.w3.org/1999/xlink" xlink:title="posterior median eye" xlink:type="simple">PME</abbrev>-<abbrev xmlns:xlink="http://www.w3.org/1999/xlink" xlink:title="posterior median eye" xlink:type="simple">PME</abbrev> 0.05, <abbrev xmlns:xlink="http://www.w3.org/1999/xlink" xlink:title="posterior median eye" xlink:type="simple">PME</abbrev>-<abbrev xmlns:xlink="http://www.w3.org/1999/xlink" xlink:title="posterior lateral eye" xlink:type="simple">PLE</abbrev> 0.04. Leg measurements: I: 6.60 (1.95, 2.25, 1.50, 0.90); II: 6.05 (1.75, 1.95, 1.30, 1.05); III: 5.90 (1.55, 1.85, 1.55, 0.95); IV: 7.65 (2.25, 2.45, 2.10, 0.85). Chelicerae with 2 promarginal teeth. Epigyne: copulatory openings located centrally; epigynal hoods located posterolaterally, sulci round; copulatory ducts small and spiraled; the width of the copulatory ducts narrower than the spermathecae (Fig. <xref ref-type="fig" rid="F10">10A–B</xref>).</p></tp:treatment-sec><tp:treatment-sec sec-type="Distribution"><title>Distribution.</title><p>Known only from the type locality (Fig. <xref ref-type="fig" rid="F11">11</xref>).</p><fig id="F11" position="float" orientation="portrait"><label>Figure 11.</label><caption><p>Localities of new <italic><tp:taxon-name><tp:taxon-name-part taxon-name-part-type="genus">Papiliocoelotes</tp:taxon-name-part></tp:taxon-name></italic> species from China. <bold>1</bold> <italic><tp:taxon-name><tp:taxon-name-part taxon-name-part-type="genus">Papiliocoelotes</tp:taxon-name-part> <tp:taxon-name-part taxon-name-part-type="species">guanyinensis</tp:taxon-name-part></tp:taxon-name></italic> sp. n. <bold>2</bold> <italic><tp:taxon-name><tp:taxon-name-part taxon-name-part-type="genus">Papiliocoelotes</tp:taxon-name-part> <tp:taxon-name-part taxon-name-part-type="species">guitangensis</tp:taxon-name-part></tp:taxon-name></italic> sp. n. <bold>3</bold> <italic><tp:taxon-name><tp:taxon-name-part taxon-name-part-type="genus">Papiliocoelotes</tp:taxon-name-part> <tp:taxon-name-part taxon-name-part-type="species">jiepingensis</tp:taxon-name-part></tp:taxon-name></italic> sp. n. <bold>4</bold> <italic><tp:taxon-name><tp:taxon-name-part taxon-name-part-type="genus">Papiliocoelotes</tp:taxon-name-part> <tp:taxon-name-part taxon-name-part-type="species">meiyuensis</tp:taxon-name-part></tp:taxon-name></italic> sp. n. <bold>5</bold> <italic><tp:taxon-name><tp:taxon-name-part taxon-name-part-type="genus">Papiliocoelotes</tp:taxon-name-part> <tp:taxon-name-part taxon-name-part-type="species">yezhouensis</tp:taxon-name-part></tp:taxon-name></italic> sp. n.</p></caption><graphic xmlns:xlink="http://www.w3.org/1999/xlink" xlink:href="zookeys-585-033-g011.jpg" position="float" orientation="portrait" xlink:type="simple" id="oo_86831.jpg"/></fig><!--PageBreak--></tp:treatment-sec></tp:taxon-treatment>
